# Supplementary material for: Application of New Efficient Hoveyda–Grubbs Catalysts Comprising an N→Ru Coordinate Bond in a Six-Membered Ring for the Synthesis of Natural Product-Like Cyclopenta[b]furo[2,3-c]pyrroles
Source: Molecules. 2020 Nov 17;25(22):5379. doi: 10.3390/molecules25225379 (PMC7709010; doi:10.3390/molecules25225379)
Supplement: Supplementary file 1 [file molecules-25-05379-s001.zip]

Archive with 2 entries (2 files):
- ESI.pdf
- o│opies of NMR spectra.pdf
